# Supplementary material for: No differences in microbiome changes between anti‐adhesive and antibacterial ingredients in toothpastes during periodontal therapy
Source: J Periodontal Res. 2019 Mar 9;54(4):435–43. doi: 10.1111/jre.12645 (PMC6767489; doi:10.1111/jre.12645)
Supplement: Supplementary file 1 [file JRE-54-435-s001.xlsx]

## Sheet: Sheet1
Sample-ID	Run	Patient	Timepoint	Site	Center	Intervention	ENA-Accession number
1-74-2-inter	4	1-74	baseline	interproximal	Münster	HA	ERS2696771 (SAMEA4877804)
1-74-2-sub	4	1-74	baseline	subgingival	Münster	HA	ERS2696772 (SAMEA4877805)
1-74-2-supra	4	1-74	baseline	buccal/lingual	Münster	HA	ERS2696773 (SAMEA4877806)
1-74-3-inter	4	1-74	4w	interproximal	Münster	HA	ERS2696774 (SAMEA4877807)
1-74-3-sub	4	1-74	4w	subgingival	Münster	HA	ERS2696775 (SAMEA4877808)
1-74-3-supra	4	1-74	4w	buccal/lingual	Münster	HA	ERS2696770 (SAMEA4877803)
1-74-4-inter	4	1-74	12w	interproximal	Münster	HA	ERS2696776 (SAMEA4877809)
1-74-4-sub	4	1-74	12w	subgingival	Münster	HA	ERS2696777 (SAMEA4877810)
1-74-4-supra	4	1-74	12w	buccal/lingual	Münster	HA	ERS2696778 (SAMEA4877811)
1-80-2-inter	4	1-80	baseline	interproximal	Münster	AmF/SnF2	ERS2696779 (SAMEA4877812)
1-80-2-sub	4	1-80	baseline	subgingival	Münster	AmF/SnF2	ERS2696780 (SAMEA4877813)
1-80-2-supra	4	1-80	baseline	buccal/lingual	Münster	AmF/SnF2	ERS2696781 (SAMEA4877814)
1-80-3-inter	4	1-80	4w	interproximal	Münster	AmF/SnF2	ERS2696782 (SAMEA4877815)
1-80-3-sub	4	1-80	4w	subgingival	Münster	AmF/SnF2	ERS2696783 (SAMEA4877816)
1-80-3-supra	4	1-80	4w	buccal/lingual	Münster	AmF/SnF2	ERS2696784 (SAMEA4877817)
1-80-4-inter	4	1-80	12w	interproximal	Münster	AmF/SnF2	ERS2696785 (SAMEA4877818)
1-80-4-sub	4	1-80	12w	subgingival	Münster	AmF/SnF2	ERS2696786 (SAMEA4877819)
1-80-4-supra	4	1-80	12w	buccal/lingual	Münster	AmF/SnF2	ERS2696787 (SAMEA4877820)
1-81-2-inter	4	1-81	baseline	interproximal	Münster	AmF/SnF2	ERS2696788 (SAMEA4877821)
1-81-2-sub	4	1-81	baseline	subgingival	Münster	AmF/SnF2	ERS2696789 (SAMEA4877822)
1-81-2-supra	4	1-81	baseline	buccal/lingual	Münster	AmF/SnF2	ERS2696790 (SAMEA4877823)
1-81-3-inter	4	1-81	4w	interproximal	Münster	AmF/SnF2	ERS2696791 (SAMEA4877824)
1-81-3-sub	4	1-81	4w	subgingival	Münster	AmF/SnF2	ERS2696792 (SAMEA4877825)
1-81-3-supra	4	1-81	4w	buccal/lingual	Münster	AmF/SnF2	ERS2696793 (SAMEA4877826)
1-81-4-inter	4	1-81	12w	interproximal	Münster	AmF/SnF2	ERS2696794 (SAMEA4877827)
1-81-4-sub	4	1-81	12w	subgingival	Münster	AmF/SnF2	ERS2696795 (SAMEA4877828)
1-81-4-supra	4	1-81	12w	buccal/lingual	Münster	AmF/SnF2	ERS2696796 (SAMEA4877829)
1-82-2-inter	3	1-82	baseline	interproximal	Münster	AmF/SnF2	ERS2696797 (SAMEA4877830)
1-82-2-sub	3	1-82	baseline	subgingival	Münster	AmF/SnF2	ERS2696798 (SAMEA4877831)
1-82-2-supra	3	1-82	baseline	buccal/lingual	Münster	AmF/SnF2	ERS2696799 (SAMEA4877832)
1-82-3-inter	3	1-82	4w	interproximal	Münster	AmF/SnF2	ERS2696800 (SAMEA4877833)
1-82-3-sub	3	1-82	4w	subgingival	Münster	AmF/SnF2	ERS2696801 (SAMEA4877834)
1-82-3-supra	3	1-82	4w	buccal/lingual	Münster	AmF/SnF2	ERS2696802 (SAMEA4877835)
1-82-4-inter	3	1-82	12w	interproximal	Münster	AmF/SnF2	ERS2696803 (SAMEA4877836)
1-82-4-sub	3	1-82	12w	subgingival	Münster	AmF/SnF2	ERS2696804 (SAMEA4877837)
1-82-4-supra	3	1-82	12w	buccal/lingual	Münster	AmF/SnF2	ERS2696805 (SAMEA4877838)
1-83-2-inter	3	1-83	baseline	interproximal	Münster	HA	ERS2696806 (SAMEA4877839)
1-83-2-sub	3	1-83	baseline	subgingival	Münster	HA	ERS2696807 (SAMEA4877840)
1-83-2-supra	3	1-83	baseline	buccal/lingual	Münster	HA	ERS2696808 (SAMEA4877841)
1-83-3-inter	3	1-83	4w	interproximal	Münster	HA	ERS2696809 (SAMEA4877842)
1-83-3-sub	3	1-83	4w	subgingival	Münster	HA	ERS2696810 (SAMEA4877843)
1-83-3-supra	3	1-83	4w	buccal/lingual	Münster	HA	ERS2696811 (SAMEA4877844)
1-83-4-inter	3	1-83	12w	interproximal	Münster	HA	ERS2696812 (SAMEA4877845)
1-83-4-sub	3	1-83	12w	subgingival	Münster	HA	ERS2696813 (SAMEA4877846)
1-83-4-supra	3	1-83	12w	buccal/lingual	Münster	HA	ERS2696814 (SAMEA4877847)
1-84-2-inter	3	1-84	baseline	interproximal	Münster	AmF/SnF2	ERS2696815 (SAMEA4877848)
1-84-2-sub	3	1-84	baseline	subgingival	Münster	AmF/SnF2	ERS2696816 (SAMEA4877849)
1-84-2-supra	3	1-84	baseline	buccal/lingual	Münster	AmF/SnF2	ERS2696817 (SAMEA4877850)
1-84-3-inter	3	1-84	4w	interproximal	Münster	AmF/SnF2	ERS2696818 (SAMEA4877851)
1-84-3-sub	3	1-84	4w	subgingival	Münster	AmF/SnF2	ERS2696819 (SAMEA4877852)
1-84-3-supra	3	1-84	4w	buccal/lingual	Münster	AmF/SnF2	ERS2696820 (SAMEA4877853)
1-84-4-inter	3	1-84	12w	interproximal	Münster	AmF/SnF2	ERS2696821 (SAMEA4877854)
1-84-4-sub	3	1-84	12w	subgingival	Münster	AmF/SnF2	ERS2696822 (SAMEA4877855)
1-84-4-supra	3	1-84	12w	buccal/lingual	Münster	AmF/SnF2	ERS2696823 (SAMEA4877856)
1-85-2-inter	3	1-85	baseline	interproximal	Münster	HA	ERS2696824 (SAMEA4877857)
1-85-2-sub	3	1-85	baseline	subgingival	Münster	HA	ERS2696825 (SAMEA4877858)
1-85-2-supra	3	1-85	baseline	buccal/lingual	Münster	HA	ERS2696826 (SAMEA4877859)
1-85-3-inter	3	1-85	4w	interproximal	Münster	HA	ERS2696827 (SAMEA4877860)
1-85-3-sub	3	1-85	4w	subgingival	Münster	HA	ERS2696828 (SAMEA4877861)
1-85-3-supra	3	1-85	4w	buccal/lingual	Münster	HA	ERS2696829 (SAMEA4877862)
1-85-4-inter	3	1-85	12w	interproximal	Münster	HA	ERS2696830 (SAMEA4877863)
1-85-4-sub	3	1-85	12w	subgingival	Münster	HA	ERS2696831 (SAMEA4877864)
1-85-4-supra	3	1-85	12w	buccal/lingual	Münster	HA	ERS2696832 (SAMEA4877865)
1-86-2-inter	2	1-86	baseline	interproximal	Münster	HA	ERS2696833 (SAMEA4877866)
1-86-2-sub	2	1-86	baseline	subgingival	Münster	HA	ERS2696834 (SAMEA4877867)
1-86-2-supra	2	1-86	baseline	buccal/lingual	Münster	HA	ERS2696835 (SAMEA4877868)
1-86-3-inter	2	1-86	4w	interproximal	Münster	HA	ERS2696836 (SAMEA4877869)
1-86-3-sub	2	1-86	4w	subgingival	Münster	HA	ERS2696837 (SAMEA4877870)
1-86-3-supra	2	1-86	4w	buccal/lingual	Münster	HA	ERS2696838 (SAMEA4877871)
1-86-4-inter	2	1-86	12w	interproximal	Münster	HA	ERS2696839 (SAMEA4877872)
1-86-4-sub	2	1-86	12w	subgingival	Münster	HA	ERS2696840 (SAMEA4877873)
1-86-4-supra	2	1-86	12w	buccal/lingual	Münster	HA	ERS2696841 (SAMEA4877874)
1-87-2-inter	2	1-87	baseline	interproximal	Münster	AmF/SnF2	ERS2696842 (SAMEA4877875)
1-87-2-sub	2	1-87	baseline	subgingival	Münster	AmF/SnF2	ERS2696843 (SAMEA4877876)
1-87-2-supra	2	1-87	baseline	buccal/lingual	Münster	AmF/SnF2	ERS2696844 (SAMEA4877877)
1-87-3-inter	2	1-87	4w	interproximal	Münster	AmF/SnF2	ERS2696845 (SAMEA4877878)
1-87-3-sub	2	1-87	4w	subgingival	Münster	AmF/SnF2	ERS2696846 (SAMEA4877879)
1-87-3-supra	2	1-87	4w	buccal/lingual	Münster	AmF/SnF2	ERS2696847 (SAMEA4877880)
1-87-4-inter	2	1-87	12w	interproximal	Münster	AmF/SnF2	ERS2696848 (SAMEA4877881)
1-87-4-sub	2	1-87	12w	subgingival	Münster	AmF/SnF2	ERS2696849 (SAMEA4877882)
1-87-4-supra	2	1-87	12w	buccal/lingual	Münster	AmF/SnF2	ERS2696850 (SAMEA4877883)
1-88-2-inter	2	1-88	baseline	interproximal	Münster	HA	ERS2696851 (SAMEA4877884)
1-88-2-sub	2	1-88	baseline	subgingival	Münster	HA	ERS2696852 (SAMEA4877885)
1-88-2-supra	2	1-88	baseline	buccal/lingual	Münster	HA	ERS2696853 (SAMEA4877886)
1-88-3-inter	2	1-88	4w	interproximal	Münster	HA	ERS2696854 (SAMEA4877887)
1-88-3-sub	2	1-88	4w	subgingival	Münster	HA	ERS2696855 (SAMEA4877888)
1-88-3-supra	2	1-88	4w	buccal/lingual	Münster	HA	ERS2696856 (SAMEA4877889)
1-88-4-inter	2	1-88	12w	interproximal	Münster	HA	ERS2696857 (SAMEA4877890)
1-88-4-sub	2	1-88	12w	subgingival	Münster	HA	ERS2696858 (SAMEA4877891)
1-88-4-supra	2	1-88	12w	buccal/lingual	Münster	HA	ERS2696859 (SAMEA4877892)
1-90-2-inter	2	1-90	baseline	interproximal	Münster	AmF/SnF2	ERS2696860 (SAMEA4877893)
1-90-2-sub	2	1-90	baseline	subgingival	Münster	AmF/SnF2	ERS2696861 (SAMEA4877894)
1-90-2-supra	2	1-90	baseline	buccal/lingual	Münster	AmF/SnF2	ERS2696862 (SAMEA4877895)
1-90-3-inter	2	1-90	4w	interproximal	Münster	AmF/SnF2	ERS2696863 (SAMEA4877896)
1-90-3-sub	2	1-90	4w	subgingival	Münster	AmF/SnF2	ERS2696864 (SAMEA4877897)
1-90-3-supra	2	1-90	4w	buccal/lingual	Münster	AmF/SnF2	ERS2696865 (SAMEA4877898)
1-90-4-inter	2	1-90	12w	interproximal	Münster	AmF/SnF2	ERS2696866 (SAMEA4877899)
1-90-4-sub	2	1-90	12w	subgingival	Münster	AmF/SnF2	ERS2696867 (SAMEA4877900)
1-90-4-supra	2	1-90	12w	buccal/lingual	Münster	AmF/SnF2	ERS2696868 (SAMEA4877901)
1-91-2-inter	2	1-91	baseline	interproximal	Münster	HA	ERS2696869 (SAMEA4877902)
1-91-2-sub	2	1-91	baseline	subgingival	Münster	HA	ERS2696870 (SAMEA4877903)
1-91-2-supra	2	1-91	baseline	buccal/lingual	Münster	HA	ERS2696871 (SAMEA4877904)
1-91-3-inter	2	1-91	4w	interproximal	Münster	HA	ERS2696872 (SAMEA4877905)
1-91-3-sub	2	1-91	4w	subgingival	Münster	HA	ERS2696873 (SAMEA4877906)
1-91-3-supra	2	1-91	4w	buccal/lingual	Münster	HA	ERS2696874 (SAMEA4877907)
1-91-4-inter	3	1-91	12w	interproximal	Münster	HA	ERS2696875 (SAMEA4877908)
1-91-4-sub	3	1-91	12w	subgingival	Münster	HA	ERS2696876 (SAMEA4877909)
1-91-4-supra	3	1-91	12w	buccal/lingual	Münster	HA	ERS2696877 (SAMEA4877910)
1-93-2-inter	1	1-93	baseline	interproximal	Münster	AmF/SnF2	ERS2696878 (SAMEA4877911)
1-93-2-sub	1	1-93	baseline	subgingival	Münster	AmF/SnF2	ERS2696879 (SAMEA4877912)
1-93-2-supra	1	1-93	baseline	buccal/lingual	Münster	AmF/SnF2	ERS2696880 (SAMEA4877913)
1-93-3-inter	1	1-93	4w	interproximal	Münster	AmF/SnF2	ERS2696881 (SAMEA4877914)
1-93-3-sub	1	1-93	4w	subgingival	Münster	AmF/SnF2	ERS2696882 (SAMEA4877915)
1-93-3-supra	1	1-93	4w	buccal/lingual	Münster	AmF/SnF2	ERS2696883 (SAMEA4877916)
1-93-4-inter	1	1-93	12w	interproximal	Münster	AmF/SnF2	ERS2696884 (SAMEA4877917)
1-93-4-sub	1	1-93	12w	subgingival	Münster	AmF/SnF2	ERS2696885 (SAMEA4877918)
1-93-4-supra	1	1-93	12w	buccal/lingual	Münster	AmF/SnF2	ERS2696886 (SAMEA4877919)
1-94-2-inter	3	1-94	baseline	interproximal	Münster	HA	ERS2696887 (SAMEA4877920)
1-94-2-sub	3	1-94	baseline	subgingival	Münster	HA	ERS2696888 (SAMEA4877921)
1-94-2-supra	3	1-94	baseline	buccal/lingual	Münster	HA	ERS2696889 (SAMEA4877922)
1-94-3-inter	3	1-94	4w	interproximal	Münster	HA	ERS2696890 (SAMEA4877923)
1-94-3-sub	3	1-94	4w	subgingival	Münster	HA	ERS2696891 (SAMEA4877924)
1-94-3-supra	3	1-94	4w	buccal/lingual	Münster	HA	ERS2696892 (SAMEA4877925)
1-94-4-inter	3	1-94	12w	interproximal	Münster	HA	ERS2696893 (SAMEA4877926)
1-94-4-sub	3	1-94	12w	subgingival	Münster	HA	ERS2696894 (SAMEA4877927)
1-94-4-supra	3	1-94	12w	buccal/lingual	Münster	HA	ERS2696895 (SAMEA4877928)
1-95-2-inter	1	1-95	baseline	interproximal	Münster	HA	ERS2696896 (SAMEA4877929)
1-95-2-sub	1	1-95	baseline	subgingival	Münster	HA	ERS2696897 (SAMEA4877930)
1-95-2-supra	1	1-95	baseline	buccal/lingual	Münster	HA	ERS2696898 (SAMEA4877931)
1-95-3-inter	1	1-95	4w	interproximal	Münster	HA	ERS2696899 (SAMEA4877932)
1-95-3-sub	1	1-95	4w	subgingival	Münster	HA	ERS2696900 (SAMEA4877933)
1-95-3-supra	1	1-95	4w	buccal/lingual	Münster	HA	ERS2696901 (SAMEA4877934)
1-95-4-inter	1	1-95	12w	interproximal	Münster	HA	ERS2696902 (SAMEA4877935)
1-95-4-sub	1	1-95	12w	subgingival	Münster	HA	ERS2696903 (SAMEA4877936)
1-95-4-supra	1	1-95	12w	buccal/lingual	Münster	HA	ERS2696904 (SAMEA4877937)
1-96-2-inter	1	1-96	baseline	interproximal	Münster	AmF/SnF2	ERS2696905 (SAMEA4877938)
1-96-2-sub	1	1-96	baseline	subgingival	Münster	AmF/SnF2	ERS2696906 (SAMEA4877939)
1-96-2-supra	1	1-96	baseline	buccal/lingual	Münster	AmF/SnF2	ERS2696907 (SAMEA4877940)
1-96-3-inter	1	1-96	4w	interproximal	Münster	AmF/SnF2	ERS2696908 (SAMEA4877941)
1-96-3-sub	1	1-96	4w	subgingival	Münster	AmF/SnF2	ERS2696909 (SAMEA4877942)
1-96-3-supra	1	1-96	4w	buccal/lingual	Münster	AmF/SnF2	ERS2696910 (SAMEA4877943)
1-96-4-inter	1	1-96	12w	interproximal	Münster	AmF/SnF2	ERS2696911 (SAMEA4877944)
1-96-4-sub	1	1-96	12w	subgingival	Münster	AmF/SnF2	ERS2696912 (SAMEA4877945)
1-96-4-supra	1	1-96	12w	buccal/lingual	Münster	AmF/SnF2	ERS2696913 (SAMEA4877946)
1-97-2-inter	1	1-97	baseline	interproximal	Münster	AmF/SnF2	ERS2696914 (SAMEA4877947)
1-97-2-sub	1	1-97	baseline	subgingival	Münster	AmF/SnF2	ERS2696915 (SAMEA4877948)
1-97-2-supra	1	1-97	baseline	buccal/lingual	Münster	AmF/SnF2	ERS2696916 (SAMEA4877949)
1-97-3-inter	1	1-97	4w	interproximal	Münster	AmF/SnF2	ERS2696917 (SAMEA4877950)
1-97-3-sub	1	1-97	4w	subgingival	Münster	AmF/SnF2	ERS2696918 (SAMEA4877951)
1-97-3-supra	1	1-97	4w	buccal/lingual	Münster	AmF/SnF2	ERS2696919 (SAMEA4877952)
1-97-4-inter	1	1-97	12w	interproximal	Münster	AmF/SnF2	ERS2696920 (SAMEA4877953)
1-97-4-sub	1	1-97	12w	subgingival	Münster	AmF/SnF2	ERS2696921 (SAMEA4877954)
1-97-4-supra	1	1-97	12w	buccal/lingual	Münster	AmF/SnF2	ERS2696922 (SAMEA4877955)
1-98-2-inter	2	1-98	baseline	interproximal	Münster	HA	ERS2696923 (SAMEA4877956)
1-98-2-sub	2	1-98	baseline	subgingival	Münster	HA	ERS2696924 (SAMEA4877957)
1-98-2-supra	2	1-98	baseline	buccal/lingual	Münster	HA	ERS2696925 (SAMEA4877958)
1-98-3-inter	2	1-98	4w	interproximal	Münster	HA	ERS2696926 (SAMEA4877959)
1-98-3-sub	2	1-98	4w	subgingival	Münster	HA	ERS2696927 (SAMEA4877960)
1-98-3-supra	2	1-98	4w	buccal/lingual	Münster	HA	ERS2696928 (SAMEA4877961)
1-98-4-inter	2	1-98	12w	interproximal	Münster	HA	ERS2696929 (SAMEA4877962)
1-98-4-sub	2	1-98	12w	subgingival	Münster	HA	ERS2696930 (SAMEA4877963)
1-98-4-supra	2	1-98	12w	buccal/lingual	Münster	HA	ERS2696931 (SAMEA4877964)
1-99-2-inter	1	1-99	baseline	interproximal	Münster	HA	ERS2696932 (SAMEA4877965)
1-99-2-sub	1	1-99	baseline	subgingival	Münster	HA	ERS2696933 (SAMEA4877966)
1-99-2-supra	1	1-99	baseline	buccal/lingual	Münster	HA	ERS2696934 (SAMEA4877967)
1-99-3-inter	1	1-99	4w	interproximal	Münster	HA	ERS2696935 (SAMEA4877968)
1-99-3-sub	1	1-99	4w	subgingival	Münster	HA	ERS2696936 (SAMEA4877969)
1-99-3-supra	1	1-99	4w	buccal/lingual	Münster	HA	ERS2696937 (SAMEA4877970)
1-99-4-inter	1	1-99	12w	interproximal	Münster	HA	ERS2696938 (SAMEA4877971)
1-99-4-sub	1	1-99	12w	subgingival	Münster	HA	ERS2696939 (SAMEA4877972)
1-99-4-supra	1	1-99	12w	buccal/lingual	Münster	HA	ERS2696940 (SAMEA4877973)
2-74-2-inter	4	2-74	baseline	interproximal	Würzburg	HA	ERS2696941 (SAMEA4877974)
2-74-2-sub	4	2-74	baseline	subgingival	Würzburg	HA	ERS2696942 (SAMEA4877975)
2-74-2-supra	4	2-74	baseline	buccal/lingual	Würzburg	HA	ERS2696943 (SAMEA4877976)
2-74-3-inter	4	2-74	4w	interproximal	Würzburg	HA	ERS2696944 (SAMEA4877977)
2-74-3-sub	4	2-74	4w	subgingival	Würzburg	HA	ERS2696945 (SAMEA4877978)
2-74-3-supra	4	2-74	4w	buccal/lingual	Würzburg	HA	ERS2696946 (SAMEA4877979)
2-74-4-inter	4	2-74	12w	interproximal	Würzburg	HA	ERS2696947 (SAMEA4877980)
2-74-4-sub	4	2-74	12w	subgingival	Würzburg	HA	ERS2696948 (SAMEA4877981)
2-74-4-supra	4	2-74	12w	buccal/lingual	Würzburg	HA	ERS2696949 (SAMEA4877982)
2-75-2-inter	4	2-75	baseline	interproximal	Würzburg	AmF/SnF2	ERS2696950 (SAMEA4877983)
2-75-2-sub	4	2-75	baseline	subgingival	Würzburg	AmF/SnF2	ERS2696951 (SAMEA4877984)
2-75-2-supra	4	2-75	baseline	buccal/lingual	Würzburg	AmF/SnF2	ERS2696952 (SAMEA4877985)
2-75-3-inter	4	2-75	4w	interproximal	Würzburg	AmF/SnF2	ERS2696953 (SAMEA4877986)
2-75-3-sub	4	2-75	4w	subgingival	Würzburg	AmF/SnF2	ERS2696954 (SAMEA4877987)
2-75-3-supra	4	2-75	4w	buccal/lingual	Würzburg	AmF/SnF2	ERS2696955 (SAMEA4877988)
2-75-4-inter	4	2-75	12w	interproximal	Würzburg	AmF/SnF2	ERS2696956 (SAMEA4877989)
2-75-4-sub	4	2-75	12w	subgingival	Würzburg	AmF/SnF2	ERS2696957 (SAMEA4877990)
2-75-4-supra	4	2-75	12w	buccal/lingual	Würzburg	AmF/SnF2	ERS2696958 (SAMEA4877991)
2-76-2-inter	4	2-76	baseline	interproximal	Würzburg	AmF/SnF2	ERS2696959 (SAMEA4877992)
2-76-2-sub	4	2-76	baseline	subgingival	Würzburg	AmF/SnF2	ERS2696960 (SAMEA4877993)
2-76-2-supra	4	2-76	baseline	buccal/lingual	Würzburg	AmF/SnF2	ERS2696961 (SAMEA4877994)
2-76-3-inter	4	2-76	4w	interproximal	Würzburg	AmF/SnF2	ERS2696962 (SAMEA4877995)
2-76-3-sub	4	2-76	4w	subgingival	Würzburg	AmF/SnF2	ERS2696963 (SAMEA4877996)
2-76-3-supra	4	2-76	4w	buccal/lingual	Würzburg	AmF/SnF2	ERS2696964 (SAMEA4877997)
2-76-4-inter	4	2-76	12w	interproximal	Würzburg	AmF/SnF2	ERS2696965 (SAMEA4877998)
2-76-4-sub	4	2-76	12w	subgingival	Würzburg	AmF/SnF2	ERS2696966 (SAMEA4877999)
2-76-4-supra	4	2-76	12w	buccal/lingual	Würzburg	AmF/SnF2	ERS2696967 (SAMEA4878000)
2-77-2-inter	4	2-77	baseline	interproximal	Würzburg	HA	ERS2696968 (SAMEA4878001)
2-77-2-sub	4	2-77	baseline	subgingival	Würzburg	HA	ERS2696969 (SAMEA4878002)
2-77-2-supra	4	2-77	baseline	buccal/lingual	Würzburg	HA	ERS2696970 (SAMEA4878003)
2-77-3-inter	4	2-77	4w	interproximal	Würzburg	HA	ERS2696971 (SAMEA4878004)
2-77-3-sub	4	2-77	4w	subgingival	Würzburg	HA	ERS2696972 (SAMEA4878005)
2-77-3-supra	4	2-77	4w	buccal/lingual	Würzburg	HA	ERS2696973 (SAMEA4878006)
2-77-4-inter	4	2-77	12w	interproximal	Würzburg	HA	ERS2696974 (SAMEA4878007)
2-77-4-sub	4	2-77	12w	subgingival	Würzburg	HA	ERS2696975 (SAMEA4878008)
2-77-4-supra	4	2-77	12w	buccal/lingual	Würzburg	HA	ERS2696976 (SAMEA4878009)
2-78-2-inter	4	2-78	baseline	interproximal	Würzburg	AmF/SnF2	ERS2696977 (SAMEA4878010)
2-78-2-sub	4	2-78	baseline	subgingival	Würzburg	AmF/SnF2	ERS2696978 (SAMEA4878011)
2-78-2-supra	4	2-78	baseline	buccal/lingual	Würzburg	AmF/SnF2	ERS2696979 (SAMEA4878012)
2-78-3-inter	4	2-78	4w	interproximal	Würzburg	AmF/SnF2	ERS2696980 (SAMEA4878013)
2-78-3-sub	4	2-78	4w	subgingival	Würzburg	AmF/SnF2	ERS2696981 (SAMEA4878014)
2-78-3-supra	4	2-78	4w	buccal/lingual	Würzburg	AmF/SnF2	ERS2696982 (SAMEA4878015)
2-78-4-inter	4	2-78	12w	interproximal	Würzburg	AmF/SnF2	ERS2696983 (SAMEA4878016)
2-78-4-sub	4	2-78	12w	subgingival	Würzburg	AmF/SnF2	ERS2696984 (SAMEA4878017)
2-78-4-supra	4	2-78	12w	buccal/lingual	Würzburg	AmF/SnF2	ERS2696985 (SAMEA4878018)
2-80-2-inter	4	2-80	baseline	interproximal	Würzburg	HA	ERS2696986 (SAMEA4878019)
2-80-2-sub	4	2-80	baseline	subgingival	Würzburg	HA	ERS2696987 (SAMEA4878020)
2-80-2-supra	4	2-80	baseline	buccal/lingual	Würzburg	HA	ERS2696988 (SAMEA4878021)
2-80-3-inter	4	2-80	4w	interproximal	Würzburg	HA	ERS2696989 (SAMEA4878022)
2-80-3-sub	4	2-80	4w	subgingival	Würzburg	HA	ERS2696990 (SAMEA4878023)
2-80-3-supra	4	2-80	4w	buccal/lingual	Würzburg	HA	ERS2696991 (SAMEA4878024)
2-80-4-inter	4	2-80	12w	interproximal	Würzburg	HA	ERS2696992 (SAMEA4878025)
2-80-4-sub	4	2-80	12w	subgingival	Würzburg	HA	ERS2696993 (SAMEA4878026)
2-80-4-supra	4	2-80	12w	buccal/lingual	Würzburg	HA	ERS2696994 (SAMEA4878027)
2-81-2-inter	4	2-81	baseline	interproximal	Würzburg	HA	ERS2696995 (SAMEA4878028)
2-81-2-sub	4	2-81	baseline	subgingival	Würzburg	HA	ERS2696996 (SAMEA4878029)
2-81-2-supra	4	2-81	baseline	buccal/lingual	Würzburg	HA	ERS2696997 (SAMEA4878030)
2-81-3-inter	4	2-81	4w	interproximal	Würzburg	HA	ERS2696998 (SAMEA4878031)
2-81-3-sub	4	2-81	4w	subgingival	Würzburg	HA	ERS2696999 (SAMEA4878032)
2-81-3-supra	4	2-81	4w	buccal/lingual	Würzburg	HA	ERS2697000 (SAMEA4878033)
2-81-4-inter	4	2-81	12w	interproximal	Würzburg	HA	ERS2697001 (SAMEA4878034)
2-81-4-sub	4	2-81	12w	subgingival	Würzburg	HA	ERS2697002 (SAMEA4878035)
2-81-4-supra	4	2-81	12w	buccal/lingual	Würzburg	HA	ERS2697003 (SAMEA4878036)
2-82-2-inter	3	2-82	baseline	interproximal	Würzburg	HA	ERS2697004 (SAMEA4878037)
2-82-2-sub	3	2-82	baseline	subgingival	Würzburg	HA	ERS2697005 (SAMEA4878038)
2-82-2-supra	3	2-82	baseline	buccal/lingual	Würzburg	HA	ERS2697006 (SAMEA4878039)
2-82-3-inter	3	2-82	4w	interproximal	Würzburg	HA	ERS2697007 (SAMEA4878040)
2-82-3-sub	3	2-82	4w	subgingival	Würzburg	HA	ERS2697008 (SAMEA4878041)
2-82-3-supra	3	2-82	4w	buccal/lingual	Würzburg	HA	ERS2697009 (SAMEA4878042)
2-82-4-inter	3	2-82	12w	interproximal	Würzburg	HA	ERS2697010 (SAMEA4878043)
2-82-4-sub	3	2-82	12w	subgingival	Würzburg	HA	ERS2697011 (SAMEA4878044)
2-82-4-supra	3	2-82	12w	buccal/lingual	Würzburg	HA	ERS2697012 (SAMEA4878045)
2-83-2-inter	3	2-83	baseline	interproximal	Würzburg	HA	ERS2697013 (SAMEA4878046)
2-83-2-sub	3	2-83	baseline	subgingival	Würzburg	HA	ERS2697014 (SAMEA4878047)
2-83-2-supra	3	2-83	baseline	buccal/lingual	Würzburg	HA	ERS2697015 (SAMEA4878048)
2-83-3-inter	3	2-83	4w	interproximal	Würzburg	HA	ERS2697016 (SAMEA4878049)
2-83-3-sub	3	2-83	4w	subgingival	Würzburg	HA	ERS2697017 (SAMEA4878050)
2-83-3-supra	3	2-83	4w	buccal/lingual	Würzburg	HA	ERS2697018 (SAMEA4878051)
2-83-4-inter	3	2-83	12w	interproximal	Würzburg	HA	ERS2697019 (SAMEA4878052)
2-83-4-sub	3	2-83	12w	subgingival	Würzburg	HA	ERS2697020 (SAMEA4878053)
2-83-4-supra	3	2-83	12w	buccal/lingual	Würzburg	HA	ERS2697021 (SAMEA4878054)
2-84-2-inter	2	2-84	baseline	interproximal	Würzburg	AmF/SnF2	ERS2697022 (SAMEA4878055)
2-84-2-sub	2	2-84	baseline	subgingival	Würzburg	AmF/SnF2	ERS2697023 (SAMEA4878056)
2-84-2-supra	2	2-84	baseline	buccal/lingual	Würzburg	AmF/SnF2	ERS2697024 (SAMEA4878057)
2-84-3-inter	2	2-84	4w	interproximal	Würzburg	AmF/SnF2	ERS2697025 (SAMEA4878058)
2-84-3-sub	2	2-84	4w	subgingival	Würzburg	AmF/SnF2	ERS2697026 (SAMEA4878059)
2-84-3-supra	2	2-84	4w	buccal/lingual	Würzburg	AmF/SnF2	ERS2697027 (SAMEA4878060)
2-84-4-inter	2	2-84	12w	interproximal	Würzburg	AmF/SnF2	ERS2697028 (SAMEA4878061)
2-84-4-sub	2	2-84	12w	subgingival	Würzburg	AmF/SnF2	ERS2697029 (SAMEA4878062)
2-84-4-supra	2	2-84	12w	buccal/lingual	Würzburg	AmF/SnF2	ERS2697030 (SAMEA4878063)
2-85-2-inter	3	2-85	baseline	interproximal	Würzburg	AmF/SnF2	ERS2697031 (SAMEA4878064)
2-85-2-sub	3	2-85	baseline	subgingival	Würzburg	AmF/SnF2	ERS2697032 (SAMEA4878065)
2-85-2-supra	3	2-85	baseline	buccal/lingual	Würzburg	AmF/SnF2	ERS2697033 (SAMEA4878066)
2-85-3-inter	3	2-85	4w	interproximal	Würzburg	AmF/SnF2	ERS2697034 (SAMEA4878067)
2-85-3-sub	3	2-85	4w	subgingival	Würzburg	AmF/SnF2	ERS2697035 (SAMEA4878068)
2-85-3-supra	3	2-85	4w	buccal/lingual	Würzburg	AmF/SnF2	ERS2697036 (SAMEA4878069)
2-85-4-inter	3	2-85	12w	interproximal	Würzburg	AmF/SnF2	ERS2697037 (SAMEA4878070)
2-85-4-sub	3	2-85	12w	subgingival	Würzburg	AmF/SnF2	ERS2697038 (SAMEA4878071)
2-85-4-supra	3	2-85	12w	buccal/lingual	Würzburg	AmF/SnF2	ERS2697039 (SAMEA4878072)
2-86-2-inter	2	2-86	baseline	interproximal	Würzburg	HA	ERS2697040 (SAMEA4878073)
2-86-2-sub	2	2-86	baseline	subgingival	Würzburg	HA	ERS2697041 (SAMEA4878074)
2-86-2-supra	2	2-86	baseline	buccal/lingual	Würzburg	HA	ERS2697042 (SAMEA4878075)
2-86-3-inter	2	2-86	4w	interproximal	Würzburg	HA	ERS2697043 (SAMEA4878076)
2-86-3-sub	2	2-86	4w	subgingival	Würzburg	HA	ERS2697044 (SAMEA4878077)
2-86-3-supra	2	2-86	4w	buccal/lingual	Würzburg	HA	ERS2697045 (SAMEA4878078)
2-86-4-inter	2	2-86	12w	interproximal	Würzburg	HA	ERS2697046 (SAMEA4878079)
2-86-4-sub	2	2-86	12w	subgingival	Würzburg	HA	ERS2697047 (SAMEA4878080)
2-86-4-supra	2	2-86	12w	buccal/lingual	Würzburg	HA	ERS2697048 (SAMEA4878081)
2-87-2-inter	3	2-87	baseline	interproximal	Würzburg	AmF/SnF2	ERS2697049 (SAMEA4878082)
2-87-2-sub	3	2-87	baseline	subgingival	Würzburg	AmF/SnF2	ERS2697050 (SAMEA4878083)
2-87-2-supra	3	2-87	baseline	buccal/lingual	Würzburg	AmF/SnF2	ERS2697051 (SAMEA4878084)
2-87-3-inter	3	2-87	4w	interproximal	Würzburg	AmF/SnF2	ERS2697052 (SAMEA4878085)
2-87-3-sub	3	2-87	4w	subgingival	Würzburg	AmF/SnF2	ERS2697053 (SAMEA4878086)
2-87-3-supra	3	2-87	4w	buccal/lingual	Würzburg	AmF/SnF2	ERS2697054 (SAMEA4878087)
2-87-4-inter	3	2-87	12w	interproximal	Würzburg	AmF/SnF2	ERS2697055 (SAMEA4878088)
2-87-4-sub	3	2-87	12w	subgingival	Würzburg	AmF/SnF2	ERS2697056 (SAMEA4878089)
2-87-4-supra	3	2-87	12w	buccal/lingual	Würzburg	AmF/SnF2	ERS2697057 (SAMEA4878090)
2-88-2-inter	3	2-88	baseline	interproximal	Würzburg	AmF/SnF2	ERS2697058 (SAMEA4878091)
2-88-2-sub	3	2-88	baseline	subgingival	Würzburg	AmF/SnF2	ERS2697059 (SAMEA4878092)
2-88-2-supra	3	2-88	baseline	buccal/lingual	Würzburg	AmF/SnF2	ERS2697060 (SAMEA4878093)
2-88-3-inter	3	2-88	4w	interproximal	Würzburg	AmF/SnF2	ERS2697061 (SAMEA4878094)
2-88-3-sub	3	2-88	4w	subgingival	Würzburg	AmF/SnF2	ERS2697062 (SAMEA4878095)
2-88-3-supra	3	2-88	4w	buccal/lingual	Würzburg	AmF/SnF2	ERS2697063 (SAMEA4878096)
2-88-4-inter	3	2-88	12w	interproximal	Würzburg	AmF/SnF2	ERS2697064 (SAMEA4878097)
2-88-4-sub	3	2-88	12w	subgingival	Würzburg	AmF/SnF2	ERS2697065 (SAMEA4878098)
2-88-4-supra	3	2-88	12w	buccal/lingual	Würzburg	AmF/SnF2	ERS2697066 (SAMEA4878099)
2-89-2-inter	1	2-89	baseline	interproximal	Würzburg	HA	ERS2697067 (SAMEA4878100)
2-89-2-sub	1	2-89	baseline	subgingival	Würzburg	HA	ERS2697068 (SAMEA4878101)
2-89-2-supra	1	2-89	baseline	buccal/lingual	Würzburg	HA	ERS2697069 (SAMEA4878102)
2-89-3-inter	1	2-89	4w	interproximal	Würzburg	HA	ERS2697070 (SAMEA4878103)
2-89-3-sub	1	2-89	4w	subgingival	Würzburg	HA	ERS2697071 (SAMEA4878104)
2-89-3-supra	1	2-89	4w	buccal/lingual	Würzburg	HA	ERS2697072 (SAMEA4878105)
2-89-4-inter	1	2-89	12w	interproximal	Würzburg	HA	ERS2697073 (SAMEA4878106)
2-89-4-sub	1	2-89	12w	subgingival	Würzburg	HA	ERS2697074 (SAMEA4878107)
2-89-4-supra	1	2-89	12w	buccal/lingual	Würzburg	HA	ERS2697075 (SAMEA4878108)
2-90-2-inter	1	2-90	baseline	interproximal	Würzburg	AmF/SnF2	ERS2697076 (SAMEA4878109)
2-90-2-sub	1	2-90	baseline	subgingival	Würzburg	AmF/SnF2	ERS2697077 (SAMEA4878110)
2-90-2-supra	1	2-90	baseline	buccal/lingual	Würzburg	AmF/SnF2	ERS2697078 (SAMEA4878111)
2-90-3-inter	1	2-90	4w	interproximal	Würzburg	AmF/SnF2	ERS2697079 (SAMEA4878112)
2-90-3-sub	1	2-90	4w	subgingival	Würzburg	AmF/SnF2	ERS2697080 (SAMEA4878113)
2-90-3-supra	1	2-90	4w	buccal/lingual	Würzburg	AmF/SnF2	ERS2697081 (SAMEA4878114)
2-90-4-inter	1	2-90	12w	interproximal	Würzburg	AmF/SnF2	ERS2697082 (SAMEA4878115)
2-90-4-sub	1	2-90	12w	subgingival	Würzburg	AmF/SnF2	ERS2697083 (SAMEA4878116)
2-90-4-supra	1	2-90	12w	buccal/lingual	Würzburg	AmF/SnF2	ERS2697084 (SAMEA4878117)
2-91-2-inter	1	2-91	baseline	interproximal	Würzburg	AmF/SnF2	ERS2697085 (SAMEA4878118)
2-91-2-sub	1	2-91	baseline	subgingival	Würzburg	AmF/SnF2	ERS2697086 (SAMEA4878119)
2-91-2-supra	1	2-91	baseline	buccal/lingual	Würzburg	AmF/SnF2	ERS2697087 (SAMEA4878120)
2-91-3-inter	1	2-91	4w	interproximal	Würzburg	AmF/SnF2	ERS2697088 (SAMEA4878121)
2-91-3-sub	1	2-91	4w	subgingival	Würzburg	AmF/SnF2	ERS2697089 (SAMEA4878122)
2-91-3-supra	1	2-91	4w	buccal/lingual	Würzburg	AmF/SnF2	ERS2697090 (SAMEA4878123)
2-91-4-inter	1	2-91	12w	interproximal	Würzburg	AmF/SnF2	ERS2697091 (SAMEA4878124)
2-91-4-sub	1	2-91	12w	subgingival	Würzburg	AmF/SnF2	ERS2697092 (SAMEA4878125)
2-91-4-supra	1	2-91	12w	buccal/lingual	Würzburg	AmF/SnF2	ERS2697093 (SAMEA4878126)
2-92-2-inter	2	2-92	baseline	interproximal	Würzburg	AmF/SnF2	ERS2697094 (SAMEA4878127)
2-92-2-sub	2	2-92	baseline	subgingival	Würzburg	AmF/SnF2	ERS2697095 (SAMEA4878128)
2-92-2-supra	2	2-92	baseline	buccal/lingual	Würzburg	AmF/SnF2	ERS2697096 (SAMEA4878129)
2-92-3-inter	2	2-92	4w	interproximal	Würzburg	AmF/SnF2	ERS2697097 (SAMEA4878130)
2-92-3-sub	2	2-92	4w	subgingival	Würzburg	AmF/SnF2	ERS2697098 (SAMEA4878131)
2-92-3-supra	2	2-92	4w	buccal/lingual	Würzburg	AmF/SnF2	ERS2697099 (SAMEA4878132)
2-92-4-inter	2	2-92	12w	interproximal	Würzburg	AmF/SnF2	ERS2697100 (SAMEA4878133)
2-92-4-sub	2	2-92	12w	subgingival	Würzburg	AmF/SnF2	ERS2697101 (SAMEA4878134)
2-92-4-supra	2	2-92	12w	buccal/lingual	Würzburg	AmF/SnF2	ERS2697102 (SAMEA4878135)
2-93-2-inter	1	2-93	baseline	interproximal	Würzburg	HA	ERS2697103 (SAMEA4878136)
2-93-2-sub	1	2-93	baseline	subgingival	Würzburg	HA	ERS2697104 (SAMEA4878137)
2-93-2-supra	1	2-93	baseline	buccal/lingual	Würzburg	HA	ERS2697105 (SAMEA4878138)
2-93-3-inter	1	2-93	4w	interproximal	Würzburg	HA	ERS2697106 (SAMEA4878139)
2-93-3-sub	1	2-93	4w	subgingival	Würzburg	HA	ERS2697107 (SAMEA4878140)
2-93-3-supra	1	2-93	4w	buccal/lingual	Würzburg	HA	ERS2697108 (SAMEA4878141)
2-93-4-inter	1	2-93	12w	interproximal	Würzburg	HA	ERS2697109 (SAMEA4878142)
2-93-4-sub	1	2-93	12w	subgingival	Würzburg	HA	ERS2697110 (SAMEA4878143)
2-93-4-supra	1	2-93	12w	buccal/lingual	Würzburg	HA	ERS2697111 (SAMEA4878144)
2-94-2-inter	1	2-94	baseline	interproximal	Würzburg	HA	ERS2697112 (SAMEA4878145)
2-94-2-sub	1	2-94	baseline	subgingival	Würzburg	HA	ERS2697113 (SAMEA4878146)
2-94-2-supra	1	2-94	baseline	buccal/lingual	Würzburg	HA	ERS2697114 (SAMEA4878147)
2-94-3-inter	1	2-94	4w	interproximal	Würzburg	HA	ERS2697115 (SAMEA4878148)
2-94-3-sub	1	2-94	4w	subgingival	Würzburg	HA	ERS2697116 (SAMEA4878149)
2-94-3-supra	1	2-94	4w	buccal/lingual	Würzburg	HA	ERS2697117 (SAMEA4878150)
2-94-4-inter	1	2-94	12w	interproximal	Würzburg	HA	ERS2697118 (SAMEA4878151)
2-94-4-sub	1	2-94	12w	subgingival	Würzburg	HA	ERS2697119 (SAMEA4878152)
2-94-4-supra	1	2-94	12w	buccal/lingual	Würzburg	HA	ERS2697120 (SAMEA4878153)
2-96-2-inter	2	2-96	baseline	interproximal	Würzburg	AmF/SnF2	ERS2697121 (SAMEA4878154)
2-96-2-sub	2	2-96	baseline	subgingival	Würzburg	AmF/SnF2	ERS2697122 (SAMEA4878155)
2-96-2-supra	2	2-96	baseline	buccal/lingual	Würzburg	AmF/SnF2	ERS2697123 (SAMEA4878156)
2-96-3-inter	2	2-96	4w	interproximal	Würzburg	AmF/SnF2	ERS2697124 (SAMEA4878157)
2-96-3-sub	2	2-96	4w	subgingival	Würzburg	AmF/SnF2	ERS2697125 (SAMEA4878158)
2-96-3-supra	2	2-96	4w	buccal/lingual	Würzburg	AmF/SnF2	ERS2697126 (SAMEA4878159)
2-96-4-inter	2	2-96	12w	interproximal	Würzburg	AmF/SnF2	ERS2697127 (SAMEA4878160)
2-96-4-sub	2	2-96	12w	subgingival	Würzburg	AmF/SnF2	ERS2697128 (SAMEA4878161)
2-96-4-supra	2	2-96	12w	buccal/lingual	Würzburg	AmF/SnF2	ERS2697129 (SAMEA4878162)
2-98-2-inter	2	2-98	baseline	interproximal	Würzburg	AmF/SnF2	ERS2697130 (SAMEA4878163)
2-98-2-sub	2	2-98	baseline	subgingival	Würzburg	AmF/SnF2	ERS2697131 (SAMEA4878164)
2-98-2-supra	2	2-98	baseline	buccal/lingual	Würzburg	AmF/SnF2	ERS2697132 (SAMEA4878165)
2-98-3-inter	2	2-98	4w	interproximal	Würzburg	AmF/SnF2	ERS2697133 (SAMEA4878166)
2-98-3-sub	2	2-98	4w	subgingival	Würzburg	AmF/SnF2	ERS2697134 (SAMEA4878167)
2-98-3-supra	2	2-98	4w	buccal/lingual	Würzburg	AmF/SnF2	ERS2697135 (SAMEA4878168)
2-98-4-inter	2	2-98	12w	interproximal	Würzburg	AmF/SnF2	ERS2697136 (SAMEA4878169)
2-98-4-sub	2	2-98	12w	subgingival	Würzburg	AmF/SnF2	ERS2697137 (SAMEA4878170)
2-98-4-supra	2	2-98	12w	buccal/lingual	Würzburg	AmF/SnF2	ERS2697138 (SAMEA4878171)
